# Supplementary material for: Aberrantly Activated APOBEC3B Is Associated With Mutant p53-Driven Refractory/Relapsed Diffuse Large B-Cell Lymphoma
Source: Front Immunol. 2022 May 3;13:888250. doi: 10.3389/fimmu.2022.888250 (PMC9112561; doi:10.3389/fimmu.2022.888250)
Supplement: Supplementary file 1 [file DataSheet_1.zip]

Archive with 12 entries (11 files):
- supplementary/
- supplementary/Figure S1.tif
- supplementary/Figure S2.tif
- supplementary/Figure S3-GEO database.tif
- supplementary/Figure S4-A3A and A3B in frozen vs FFPET.tif
- supplementary/Figure S5.tif
- supplementary/Supplementary figure legends.docx
- supplementary/Supplementary method.docx
- supplementary/Table S1.docx
- supplementary/Table S2.docx
- supplementary/table S3.docx
- supplementary/table s4.docx
